# Supplementary material for: A Simple and Reliable Dispersive Liquid-Liquid Microextraction with Smartphone-Based Digital Images for Determination of Carbaryl Residues in Andrographis paniculata Herbal Medicines Using Simple Peroxidase Extract from Senna siamea Lam. Bark
Source: Molecules. 2022 May 19;27(10):3261. doi: 10.3390/molecules27103261 (PMC9147045; doi:10.3390/molecules27103261)
Supplement: Supplementary file 1 [file molecules-27-03261-s001.zip]

Archive with 1 entries (1 files):
- molecules-1691116-supplementary.pdf
